# Supplementary material for: Comparative and phylogenetic analysis of the complete chloroplast genomes of 10 Artemisia selengensis resources based on high-throughput sequencing
Source: BMC Genomics. 2024 Jun 5;25:561. doi: 10.1186/s12864-024-10455-3 (PMC11151499; doi:10.1186/s12864-024-10455-3)
Supplement: Supplementary file 3 — Supplementary Material 3 [file 12864_2024_10455_MOESM3_ESM.xlsx]

## Sheet: Sheet1
Supplementary Table S3 Basic information of chloroplast genomes of 10 Artemisia selengensis materials
	HWB	HWS	HQ	HY	HC	JN1	JN2	AC	JS	YN
Size(base pair;bp)	151257	151257	151237	151148	151235	151248	151238	151252	151249	151238
LSC length(bp)	82940	82939	82941	82888	82940	82952	82942	82956	82953	82942
SSC length(bp)	18389	18390	18368	18338	18367	18368	18368	18368	18368	18368
IR length(bp)	24964	24964	24964	24961	24964	24964	24964	24964	24964	24964
Number of genes	133	133	133	133	133	133	133	133	133	133
Protein-coding genes	88	88	88	88	88	88	88	88	88	88
tRNA genes	37	37	37	37	37	37	37	37	37	37
rRNA genes	8	8	8	8	8	8	8	8	8	8
GC content
Total (%)	37.5	37.5	37.5	37.5	37.5	37.5	37.5	37.5	37.5	37.5
LSC (%)	35.6	35.5	35.6	35.5	35.5	35.5	35.6	35.5	35.5	35.6
SSC (%)	30.8	30.8	30.8	30.9	30.8	30.8	30.8	30.8	30.8	30.8
IR (%)	43.1	43.1	43.1	43.1	43.1	43.1	43.1	43.1	43.1	43.1
CDS (%)	37.86	37.86	37.88	37.9	37.88	37.88	37.88	37.88	37.88	37.88
rRNA (%)	55.08	55.08	55.08	55.08	55.08	55.08	55.08	55.08	55.08	55.08
tRNA (%)	52.75	52.75	52.75	52.75	52.75	52.75	52.75	52.75	52.75	52.75
