# Supplementary material for: Comparative and phylogenetic analysis of the complete chloroplast genomes of 10 Artemisia selengensis resources based on high-throughput sequencing
Source: BMC Genomics. 2024 Jun 5;25:561. doi: 10.1186/s12864-024-10455-3 (PMC11151499; doi:10.1186/s12864-024-10455-3)
Supplement: Supplementary file 4 — Supplementary Material 4 [file 12864_2024_10455_MOESM4_ESM.xlsx]

## Sheet: Sheet1
Supplementary Table S4 Ka/Ks analysis of homologous protein-coding genes in the complete chloroplast genomes of eight Asteraceae species and Artemisia selengensis
		Artemisia argyi	Artemisia annua	Atractylodes carlinoides	Chrysanthemum vestitum	Aster albescens	Artemisia absinthium	Artemisia borotalensis	Helianthus carnosus
LSC	accD	N/A	N/A	0.78	N/A	0.42	1.05	N/A	0.42
	atpA	0	0.1	0.22	0	0.16	0	0.27	0.17
	atpB	N/A	0.91	0.41	0.3	0.2	0.3	0.2	0.19
	atpE	N/A	N/A	0	0	0.03	N/A	0	0.07
	atpF	N/A	N/A	0.23	1.45	0.25	N/A	N/A	0.24
	atpH	N/A	N/A	0.1	N/A	0	N/A	N/A	0
	atpI	0	0	0.14	0	0.09	0	0	0.05
	cemA	N/A	N/A	0.68	0.29	0.38	N/A	N/A	0.56
	clpP	0.59	N/A	0.12	N/A	0.32	N/A	N/A	0.28
	infA	0	0	0.09	0.25	0.05	0	0	0.04
	matK	0	0.25	0.42	0.14	0.38	0.26	0.08	0.47
	ndhC	0	N/A	0.41	N/A	0.16	N/A	N/A	0.03
	ndhJ	N/A	N/A	0.08	N/A	0.03	N/A	0	0.08
	ndhK	N/A	N/A	0.21	N/A	0.1	N/A	N/A	0.13
	petA	N/A	N/A	0.07	0	0.04	N/A	0	0.05
	petB	0.31	0	0.06	0	0.05	0	1.41	0.02
	petD	0	N/A	0	0.1	0	0	N/A	0
	petG	0	N/A	0	N/A	0	0	N/A	0
	petL	N/A	N/A	N/A	N/A	N/A	N/A	N/A	N/A
	petN	N/A	N/A	0	N/A	0	N/A	N/A	0
	psaA	0.15	0.15	0.06	0.15	0.05	0.3	0.3	0.06
	psaB	0	0.05	0.01	0	0	0	0	0.04
	psaI	N/A	N/A	0	N/A	0	N/A	N/A	N/A
	psaJ	N/A	N/A	0.43	N/A	0	N/A	N/A	0.13
	psbA	0	0	0.02	0	0.03	0	0	0
	psbB	0	0	0.07	0	0.1	0	0	0.07
	psbC	N/A	0	0.01	N/A	0.01	N/A	N/A	0
	psbD	0	0	0.02	0	0.03	0	0	0.04
	psbE	N/A	N/A	0	N/A	0	0	N/A	0
	psbF	N/A	N/A	N/A	N/A	N/A	N/A	N/A	N/A
	psbH	N/A	N/A	0.47	N/A	0.58	N/A	0.55	0.2
	psbI	N/A	N/A	0	N/A	0	N/A	N/A	0
	psbJ	N/A	N/A	N/A	N/A	0	N/A	N/A	N/A
	psbK	N/A	N/A	N/A	N/A	0.3	N/A	N/A	N/A
	psbL	N/A	N/A	-	N/A	N/A	-	N/A	0
	psbM	N/A	N/A	0.07	N/A	0.06	N/A	N/A	0.2
	psbN	N/A	N/A	N/A	N/A	0	N/A	N/A	0
	psbT	N/A	N/A	0.28	N/A	0.1	N/A	N/A	0.23
	psbZ	N/A	N/A	0.64	N/A	0.32	0	N/A	0.32
	rbcL	0	0.14	0.08	0	0.04	0.14	0.14	0.11
	rpl14	N/A	N/A	0.19	N/A	0.27	N/A	N/A	0.28
	rpl16	0	0	0.05	0	0.07	0	0	0
	rpl20	N/A	0	0.25	N/A	0.06	N/A	0.25	0.1
	rpl22	N/A	N/A	0.33	N/A	0.15	N/A	N/A	0.45
	rpl33	N/A	N/A	0.53	N/A	0.1	N/A	N/A	0.72
	rpl36	0	N/A	0	N/A	0	N/A	N/A	0
	rpoA	N/A	N/A	0.48	0	0.1	0	0.26	0.16
	rpoB	0	0	0.2	0	0.08	0.05	0	0.07
	rpoC1	0.51	0.38	0.38	0	0.07	0	0.77	0.11
	rpoC2	0.27	0.41	0.21	0.23	0.13	0.44	0.81	0.15
	rps11	N/A	N/A	0.1	N/A	0.07	N/A	N/A	0.12
	rps12	N/A	1.03	0	1.03	0.1	N/A	N/A	0
	rps14	N/A	N/A	0.2	N/A	0.17	N/A	N/A	0.05
	rps16	N/A	N/A	0.47	N/A	0.19	N/A	N/A	0.14
	rps18	0	0	0.16	0	0.13	0	0.29	0.15
	rps19	N/A	N/A	0.08	0	0.02	N/A	N/A	0.03
	rps2	0	0	0.14	0	0.11	0.12	0	0.1
	rps3	0	0.08	0.05	0	0.07	0.12	0	0.02
	rps4	N/A	0	0.16	N/A	0.14	0	N/A	0.2
	rps8	N/A	N/A	0.55	N/A	0.16	0	N/A	0.2
	ycf3	0	0	0.06	0	0.04	0	0	0
	ycf4	N/A	0.13	0.12	0	0.1	N/A	0	0.17
IR	ndhB	0	0	0.12	0	0.21	0	0	0.11
	rpl2	0.3	0.3	0.24	0.3	0.17	0.3	0.3	0.17
	rpl23	N/A	N/A	N/A	N/A	0.28	N/A	N/A	N/A
	rps7	N/A	N/A	N/A	N/A	N/A	N/A	N/A	0
	ycf15	-	N/A	-	N/A	0.4	N/A	N/A	-
	ycf2	0.22	0.65	0.93	0.22	0.52	0.19	0.39	0.45
SSC	ccsA	0	N/A	0.16	N/A	0.15	0.12	0.5	0.14
	ndhA	0	0	0.07	0	0.12	0	0	0.08
	ndhD	0.29	0.07	0.12	0.1	0.09	0.14	0.09	0.1
	ndhE	0.09	0.17	0.02	0.17	0.02	0.17	0.08	0.02
	ndhF	0.08	0.2	0.18	0.17	0.08	0.17	0.25	0.12
	ndhG	N/A	N/A	0.2	0	0.29	0	N/A	0.35
	ndhH	N/A	0	0.06	0.23	0.03	0	0	0.05
	ndhI	N/A	0	0.18	N/A	0.03	N/A	0.22	0.04
	psaC	0	N/A	0	N/A	0	N/A	N/A	0
	rpl32	N/A	N/A	0	N/A	0.5	N/A	N/A	0.5
	rps15	N/A	N/A	0.04	N/A	0.02	N/A	N/A	0.07
	ycf1	0.61	0.96	0.95	0.68	0.36	0.52	0.97	0.34
